# Supplementary material for: Xylazine induces dopamine release and augments the effects of fentanyl
Source: J Clin Invest. 2024 Nov 15;134(22):e183354. doi: 10.1172/JCI183354 (PMC11563672; doi:10.1172/JCI183354)
Supplement: Supporting data values [file jci-134-183354-s044.xlsx]

## Sheet: 1A
Time (min)			Xylazine fiber photometry
-28	0.978104	1.0189	0.91068	0.9703	1.01179	0.987819
-26	1.18648	0.984943	0.982466	0.978938	0.993011	1.03733
-24	1.20777	0.966077	1.03652	1.03017	1.00247	1.00819
-22	1.12378	0.974491	0.963401	1.00129	0.9893	1.01565
-20	1.0186	1.00523	0.966927	0.987611	1.02926	0.988175
-18	0.923053	0.984242	1.00435	0.989331	0.977404	0.982863
-16	0.927617	0.99002	1.14869	0.97687	0.963736	0.977072
-14	0.951651	0.976508	1.11864	0.984211	0.974379	0.982958
-12	0.919664	0.974543	1.02152	1.0155	0.978126	1.00823
-10	0.90343	0.984508	0.920119	1.05263	0.964069	0.99819
-8	0.931744	1.03445	1.00138	1.028	1.02645	1.00708
-6	0.921662	1.01825	1.0796	0.991823	1.04129	1.01487
-4	0.906088	1.01258	0.985831	0.978503	1.0934	0.996547
-2	0.929086	0.995793	0.983228	1.07038	0.985544	1.01301
0	1.00995	1.00343	0.936296	0.97507	0.995007	1.00231
2	0.98133	1.06174	0.924367	1.09757	1.03724	1.04491
4	1.02699	1.05774	0.937496	1.10998	1.0948	1.05987
6	1.07516	1.09368	1.045	1.20073	1.0797	1.07811
8	1.01711	1.10793	1.03707	1.19617	1.11874	1.14724
10	1.00044	1.11127	1.03838	1.18625	1.12504	1.13507
12	1.08299	1.13053	1.09061	1.2718	1.17527	1.14029
14	1.09086	1.16967	0.998033	1.26677	1.22069	1.13223
16	1.06242	1.1411	0.947021	1.29403	1.22196	1.1624
18	1.08189	1.19715	1.01347	1.30439	1.26471	1.17335
20	1.07919	1.20689	1.0863	1.3008	1.27669	1.16855
22	1.07683	1.20577	1.07377	1.39254	1.27727	1.15874
24	1.05582	1.2047	0.959341	1.40415	1.30141	1.18701
26	1.28	1.1962	1.06755	1.40653	1.44879	1.18743
28	1.16822	1.22285	1.1214	1.42185	1.35583	1.18925
30	1.12274	1.22588	1.09702	1.48197	1.37449	1.18488
32	1.11744	1.22237	1.09112	1.45934	1.36255	1.20001
34	1.09737	1.22704	1.09286	1.43907	1.36399	1.20103
36	1.15427	1.23077	1.06615	1.52278	1.40628	1.20163
38	1.15387	1.24271	1.07264	1.45833	1.45284	1.20719
40	1.1627	1.2374	1.12063	1.44481	1.37855	1.20679
42	1.18152	1.22295	1.1387	1.51276	1.39567	1.21643
44	1.18611	1.2334	1.09333	1.49726	1.52392	1.18979
46	1.1369	1.26478	1.13045	1.53267	1.44335	1.17606
48	1.13969	1.43541	1.15824	1.5775	1.45959	1.17571
50	1.19765	1.30935	1.16887	1.54282	1.4508	1.16388
52	1.14006	1.25941	1.19676	1.58567	1.40575	1.14552
54	1.12418	1.2636	1.27792	1.60119	1.40588	1.17945
56	1.21713	1.26601	1.11748	1.57418	1.37523	1.16137
58	1.09203	1.24479	1.18181	1.69729	1.39029	1.10829
60	1.06013	1.24688	1.14396	1.56209	1.66645	1.0876
62	1.05509	1.39748	1.20121	1.57672	1.58995	1.0966
64	1.0765	1.24917	1.11912	1.55598	1.56099	1.09556
66	1.05425	1.24418	1.07986	1.53831	1.52244	1.0796
68	1.07614	1.27067	1.18049	1.51202	1.54818	1.08344
70	1.07795	1.21029	1.34343	1.56133	1.49145	1.07488
72	1.08795	1.18992	1.06452	1.55113	1.51269	1.06683
74	1.04774	1.33833	1.04435	1.47454	1.60899	1.06218
76	1.0482	1.21793	1.05623	1.47448	1.57277	1.02654
78	1.15044	1.34069	1.08733	1.49939	1.51705	1.03483
80	1.05222	1.26542	1.04544	1.45849	1.53781	1.03474
82	1.06688	1.24235	1.01333	1.43045	1.76416	1.02689
84	1.07343	1.19846	0.986894	1.59851	1.46556	1.04848
86	1.19174	1.16139	1.00526	1.45985	1.50279	1.03213
88	1.09329	1.16786	0.982026	1.37899	1.48776	1.03645
90	1.05378	1.16783	0.988617	1.36977	1.47312	0.997737

## Sheet: 1B
Time (min)			Xylazine locomotor
-28	8781.29	13230.1	8967.11	9843.51	6290.27	8874.4
-26	9572.82	16291.5	7241.72	8193.08	6796.11	7246.89
-24	18859.3	13051	12113.8	12744	7829.27	9998.54
-22	18165.1	15011.8	11235	11105.5	9411.95	6903.59
-20	15543	8607.3	11916.4	8462.42	6031.92	10558
-18	11038.7	11427.9	9853.3	9513.1	6280.69	9008.59
-16	12023	12602.4	8865.69	10044.2	7424.83	7104.09
-14	11773.2	12050.5	14233.9	9487.82	7489.36	6614.51
-12	12997.7	16123	14364.3	10873.4	5652.88	8320.95
-10	13150.5	13567	13040.8	10302	5902.4	8522.03
-8	12418.2	10929.1	5461.82	8853.08	9605.36	9237.58
-6	13530.3	11418	2292.82	9033.6	11772.3	5024.1
-4	16706.1	11093.9	5262.02	6652.95	11490.2	7203.89
-2	14714.1	13796	6189.76	10273.7	8312.48	14251.6
0	12720.1	9190	10094.1	8576.25	7041.46	5913.85
2	4541.89	3273.78	4541.89	2840.28	4085.85	2537.23
4	3619.49	3259.51	3619.49	1962.14	457.124	1010.19
6	2302.17	1844.92	2302.17	5165.39	813.002	3987.22
8	1925.35	267.959	1925.35	1302.8	728.54	2293.43
10	5287.49	2655.05	5287.49	738.056	524.974	68.0287
12	451.888	537.439	451.888	2397.29	837.304	0.505421
14	9.2952	637.496	9.2952	1106.8	1582.16	0.566622
16	0	1381.9	0	811.305	718.974	896.87
18	0	338.547	0	669.504	1032.34	1799.01
20	3294.34	3552.52	3294.34	221.274	76.1425	41.6227
22	715.988	1171.62	715.988	203.225	22.8873	288.872
24	1896.6	703.119	1896.6	1342.23	106.297	1124.95
26	1976.51	620.111	1976.51	753.291	1124.2	10.1306
28	4575.05	525.98	4575.05	204.125	1641.21	59.9848
30	63.1964	450.625	63.1964	118.499	1440.65	0
32	848.038	1209.64	848.038	362.093	1423.84	2.44009
34	814.329	1143.64	814.329	5.09164	561.684	38.9764
36	387.4	568.144	387.4	94.146	0	7.64086
38	181.266	135.512	181.266	94.1215	0.637773	0.557079
40	1317.67	976.399	1317.67	2.65325	349.952	441.868
42	1328.89	149.535	1328.89	16.0779	335.083	846.483
44	974.495	242.387	974.495	169.463	572.605	759.926
46	392.666	368.235	392.666	12.9344	670.913	123.285
48	0	360.028	0	2.98892	682.776	697.523
50	0	187.622	0	1.24356	863.227	291.218
52	2495.12	336.12	2495.12	1.76059	1476.52	110.209
54	873.558	1964.47	873.558	1.69486	504.36	78.3367
56	1850.19	100.044	1850.19	233.959	664.119	959.52
58	2594.38	46.3576	2594.38	7.27519	814.254	2167.05
60	2528.47	211.717	2528.47	434.408	843.178	171.47
62	995	608.569	995	235.118	1012.74	686.115
64	1194.96	497.681	1194.96	38.4753	1049.74	707.333
66	497.453	922.635	497.453	1.76786	2209.13	2029.11
68	802.477	680.753	802.477	3.1706	289.633	738.211
70	369.302	189.626	369.302	4.72877	1.06069	999.198
72	256.678	474.789	256.678	12.1876	610.766	1387.26
74	90.0803	1619.65	90.0803	410.09	0	316.322
76	148.261	1512.27	148.261	12.2234	156.083	628.625
78	3.91786	2221.84	3.91786	17.8072	82.294	835.56
80	142.336	1120.2	142.336	20.4002	96.2798	354.512
82	54.5469	603.992	54.5468	10.3977	362.443	152.531
84	73.293	3678.54	73.293	2.18402	466.004	89.4751
86	72.5377	2022.33	72.5377	151.328	246.482	450.401
88	670.023	2110.73	670.023	942.718	0	1067.65
90	356.222	819.527	356.222	644.148	0	7542.16

## Sheet: 1C
Time (min)			Xylazine fiber photometry						Atip then Xylazine fiber photometry
-28	0.978104	1.0189	0.91068	0.9703	1.01179	0.987819	0.976509	1.01167	0.967033	1.01554	1.00569	1.02862
-26	1.18648	0.984943	0.982466	0.978938	0.993011	1.03733	0.961973	1.01384	1.00593	1.06863	1.01408	1.0216
-24	1.20777	0.966077	1.03652	1.03017	1.00247	1.00819	0.953513	0.996907	0.990836	1.03955	1.01298	1.00543
-22	1.12378	0.974491	0.963401	1.00129	0.9893	1.01565	1.00873	0.994736	0.968957	1.04395	0.987495	1.00808
-20	1.0186	1.00523	0.966927	0.987611	1.02926	0.988175	0.983057	0.977627	0.970741	1.0051	0.984324	1.01794
-18	0.923053	0.984242	1.00435	0.989331	0.977404	0.982863	0.956279	0.984036	1.00501	1.03222	1.00296	1.00346
-16	0.927617	0.99002	1.14869	0.97687	0.963736	0.977072	0.976549	0.986433	1.02221	0.985545	1.00042	1.01075
-14	0.951651	0.976508	1.11864	0.984211	0.974379	0.982958	1.01694	1.00834	1.01725	1.00882	1.0296	0.994297
-12	0.919664	0.974543	1.02152	1.0155	0.978126	1.00823	1.05231	0.982697	0.998268	0.971325	1.01297	0.989263
-10	0.90343	0.984508	0.920119	1.05263	0.964069	0.99819	1.02191	0.974113	1.02131	0.981687	1.01592	0.985546
-8	0.931744	1.03445	1.00138	1.028	1.02645	1.00708	1.08888	0.987687	0.983176	0.983641	1.00648	0.983087
-6	0.921662	1.01825	1.0796	0.991823	1.04129	1.01487	1.00832	0.988823	1.00606	1.00284	0.9962	0.999035
-4	0.906088	1.01258	0.985831	0.978503	1.0934	0.996547	1.00574	0.996548	1.00249	0.959277	0.981005	0.987335
-2	0.929086	0.995793	0.983228	1.07038	0.985544	1.01301	1.00861	1.01602	1.01661	0.978779	1.01054	0.988416
0	1.00995	1.00343	0.936296	0.97507	0.995007	1.00231	0.966447	1.03135	1.02365	0.959756	0.969734	0.984899
2	0.98133	1.06174	0.924367	1.09757	1.03724	1.04491	1.07137	1.02604	1.06833	1.01973	1.20178	1.04857
4	1.02699	1.05774	0.937496	1.10998	1.0948	1.05987	1.06593	1.00598	1.02588	1.00272	1.19972	1.07711
6	1.07516	1.09368	1.045	1.20073	1.0797	1.07811	1.02475	0.981681	1.04316	0.98022	1.11562	1.03505
8	1.01711	1.10793	1.03707	1.19617	1.11874	1.14724	1.00394	1.02584	1.01391	0.992639	1.11848	1.00268
10	1.00044	1.11127	1.03838	1.18625	1.12504	1.13507	1.01475	0.995686	0.991428	0.924705	1.13093	1.01384
12	1.08299	1.13053	1.09061	1.2718	1.17527	1.14029	0.990021	1.00619	0.998135	0.934985	1.08595	1.01653
14	1.09086	1.16967	0.998033	1.26677	1.22069	1.13223	1.04025	1.03063	0.995992	0.936951	1.09797	0.971056
16	1.06242	1.1411	0.947021	1.29403	1.22196	1.1624	1.05057	1.02476	1.00222	0.930096	1.13301	0.968894
18	1.08189	1.19715	1.01347	1.30439	1.26471	1.17335	0.97349	1.01444	0.992036	0.921628	1.09792	0.968218
20	1.07919	1.20689	1.0863	1.3008	1.27669	1.16855	1.02047	1.0009	1.01138	0.93516	1.06653	0.958666
22	1.07683	1.20577	1.07377	1.39254	1.27727	1.15874	1.07268	1.06246	1.07025	1.02495	1.15686	0.97881
24	1.05582	1.2047	0.959341	1.40415	1.30141	1.18701	1.07884	1.06353	1.03826	0.995762	1.07136	0.994613
26	1.28	1.1962	1.06755	1.40653	1.44879	1.18743	0.998883	1.05587	0.999093	0.978642	1.10134	0.978699
28	1.16822	1.22285	1.1214	1.42185	1.35583	1.18925	0.975123	1.04486	1.0002	0.971611	1.08204	0.936621
30	1.12274	1.22588	1.09702	1.48197	1.37449	1.18488	0.968417	1.03159	0.997659	0.961855	1.11657	0.953097
32	1.11744	1.22237	1.09112	1.45934	1.36255	1.20001	0.97041	1.03319	0.991682	0.940696	1.04989	0.96183
34	1.09737	1.22704	1.09286	1.43907	1.36399	1.20103	0.984308	1.02679	1.00899	0.938138	1.02629	0.94707
36	1.15427	1.23077	1.06615	1.52278	1.40628	1.20163	0.969167	1.04128	0.980448	0.953258	1.00723	0.92186
38	1.15387	1.24271	1.07264	1.45833	1.45284	1.20719	0.968408	1.0329	0.962247	0.956706	1.01957	0.92493
40	1.1627	1.2374	1.12063	1.44481	1.37855	1.20679	0.975747	1.0543	0.957949	0.952975	0.977008	0.931902
42	1.18152	1.22295	1.1387	1.51276	1.39567	1.21643	0.973456	1.02691	0.972755	0.956995	0.968612	0.925307
44	1.18611	1.2334	1.09333	1.49726	1.52392	1.18979	0.98421	1.03213	0.977484	0.929193	0.956871	0.917236
46	1.1369	1.26478	1.13045	1.53267	1.44335	1.17606	0.965241	1.02104	0.968214	0.923855	0.958396	0.912395
48	1.13969	1.43541	1.15824	1.5775	1.45959	1.17571	0.967579	1.02006	0.971718	0.942323	0.97333	0.916083
50	1.19765	1.30935	1.16887	1.54282	1.4508	1.16388	0.973993	1.01549	0.978094	0.997031	0.983329	0.910021
52	1.14006	1.25941	1.19676	1.58567	1.40575	1.14552	0.969609	1.00463	0.985136	0.963865	0.944593	0.91937
54	1.12418	1.2636	1.27792	1.60119	1.40588	1.17945	0.969873	1.0023	1.01083	0.938003	0.996693	0.915813
56	1.21713	1.26601	1.11748	1.57418	1.37523	1.16137	0.982174	0.987925	0.971403	0.920195	0.976836	0.904388
58	1.09203	1.24479	1.18181	1.69729	1.39029	1.10829	0.986161	0.986175	0.957614	0.934383	0.943882	0.910601
60	1.06013	1.24688	1.14396	1.56209	1.66645	1.0876	0.93924	1.03643	0.964867	0.989311	0.934854	0.911343
62	1.05509	1.39748	1.20121	1.57672	1.58995	1.0966	0.938983	0.98848	0.960868	0.945796	0.919663	0.904865
64	1.0765	1.24917	1.11912	1.55598	1.56099	1.09556	0.913568	0.922845	0.986839	0.943335	0.940186	0.910192
66	1.05425	1.24418	1.07986	1.53831	1.52244	1.0796	0.910366	0.902535	1.00608	0.939599	0.91814	0.921166
68	1.07614	1.27067	1.18049	1.51202	1.54818	1.08344	0.894274	0.901786	1.00591	0.932426	0.923979	0.926754
70	1.07795	1.21029	1.34343	1.56133	1.49145	1.07488	0.889583	0.899092	0.928715	0.946614	0.927485	0.920066
72	1.08795	1.18992	1.06452	1.55113	1.51269	1.06683	0.881821	0.90132	0.946109	0.959081	0.944816	0.942917
74	1.04774	1.33833	1.04435	1.47454	1.60899	1.06218	0.876578	0.908531	0.916905	0.965055	0.921928	0.921167
76	1.0482	1.21793	1.05623	1.47448	1.57277	1.02654	0.875926	0.915566	0.907322	0.949427	0.928608	0.913845
78	1.15044	1.34069	1.08733	1.49939	1.51705	1.03483	0.866495	0.925137	0.915122	0.950719	0.909126	0.931107
80	1.05222	1.26542	1.04544	1.45849	1.53781	1.03474	0.848761	0.924132	0.903611	0.922863	0.90415	0.919254
82	1.06688	1.24235	1.01333	1.43045	1.76416	1.02689	0.858224	0.945862	0.936913	0.95132	0.890161	0.932987
84	1.07343	1.19846	0.986894	1.59851	1.46556	1.04848	0.922005	0.94499	0.913461	0.950903	0.982519	0.93865
86	1.19174	1.16139	1.00526	1.45985	1.50279	1.03213	0.884512	0.95306	0.909894	0.93547	0.936142	0.922872
88	1.09329	1.16786	0.982026	1.37899	1.48776	1.03645	0.86024	0.943724	0.896365	0.939758	0.924739	0.923459
90	1.05378	1.16783	0.988617	1.36977	1.47312	0.997737	0.861319	0.947439	0.908179	0.926518	0.913206	0.924804

## Sheet: 1D
Time (min)			Xylazine Locomotor						Atip then Xylazine Locomotor
-28	8781.29	13230.1	8967.11	9843.51	6290.27	8874.4	8266.69	10121.7	12272.6	8142.69	6618.84	12515.6
-26	9572.82	16291.5	7241.72	8193.08	6796.11	7246.89	10552.6	11122.7	11670.5	14241.7	6900.69	13294.1
-24	18859.3	13051	12113.8	12744	7829.27	9998.54	10113.5	9430.61	13025.4	13327.8	8245.92	11209.5
-22	18165.1	15011.8	11235	11105.5	9411.95	6903.59	10129.7	6449.47	12650.5	11889	8672.12	12032.2
-20	15543	8607.3	11916.4	8462.42	6031.92	10558	9165.68	8984.9	13679.1	10868.5	6905.74	9406.01
-18	11038.7	11427.9	9853.3	9513.1	6280.69	9008.59	8620.49	8652.43	14212.2	11941.6	9134.33	10314.4
-16	12023	12602.4	8865.69	10044.2	7424.83	7104.09	8591.93	9633.68	13927.7	11317.7	7938.43	6569.38
-14	11773.2	12050.5	14233.9	9487.82	7489.36	6614.51	11161.3	11915.7	11577.2	11614.2	7554.45	11136.9
-12	12997.7	16123	14364.3	10873.4	5652.88	8320.95	11163	9940.61	11137.8	10693	8622.33	9743.8
-10	13150.5	13567	13040.8	10302	5902.4	8522.03	9973.95	6547.61	13665.8	10798.7	8033.56	10989.2
-8	12418.2	10929.1	5461.82	8853.08	9605.36	9237.58	14484.3	6939.58	13387.9	12472.9	9479.57	12298.8
-6	13530.3	11418	2292.82	9033.6	11772.3	5024.1	11173.6	7297.21	7506.79	13777.6	10184.7	8412.19
-4	16706.1	11093.9	5262.02	6652.95	11490.2	7203.89	11561.9	8673.71	11548	12973.4	9426.92	7098.81
-2	14714.1	13796	6189.76	10273.7	8312.48	14251.6	9811.76	9528.35	12430.6	12223.2	9566.17	8842.61
0	12720.1	9190	10094.1	8576.25	7041.46	5913.85	9323.66	11993.1	11646.3	11017.6	8664.54	9530.51
2	4541.89	3273.78	4541.89	2840.28	4085.85	2537.23	12283.6	6218.39	5941.48	6256.63	5493.52	9332.07
4	3619.49	3259.51	3619.49	1962.14	457.124	1010.19	13851.6	3655.76	9310.7	6099.85	7938.87	11033
6	2302.17	1844.92	2302.17	5165.39	813.002	3987.22	11877.5	2529.38	11729.8	5894.34	6379.79	11798
8	1925.35	267.959	1925.35	1302.8	728.54	2293.43	12079.3	3733.69	6291.43	5711.28	6265.54	9305.45
10	5287.49	2655.05	5287.49	738.056	524.974	68.0287	10952.7	3108.56	10931.2	4044.11	6114.27	5592.52
12	451.888	537.439	451.888	2397.29	837.304	0.505421	8439.73	4691.43	11693.7	4776.17	4298.17	10972.4
14	9.2952	637.496	9.2952	1106.8	1582.16	0.566622	4689.15	1932.21	5841.18	4856.85	4222.12	4936.11
16	0	1381.9	0	811.305	718.974	896.87	5178.02	2572.53	8059.28	4221.23	4805.98	8598.68
18	0	338.547	0	669.504	1032.34	1799.01	13048.6	2858.44	10678.6	3804.41	2374.31	7259.88
20	3294.34	3552.52	3294.34	221.274	76.1425	41.6227	11595.9	3019.24	13828.3	4118.33	3996.51	6980.66
22	715.988	1171.62	715.988	203.225	22.8873	288.872	3551.13	1753.3	5509.2	3533.72	5441.27	5648.48
24	1896.6	703.119	1896.6	1342.23	106.297	1124.95	12790.4	5464.23	4312.79	3453.65	6012.77	2407.68
26	1976.51	620.111	1976.51	753.291	1124.2	10.1306	10165.5	1719.1	3523.69	5801.71	2247.34	205.175
28	4575.05	525.98	4575.05	204.125	1641.21	59.9848	8810.09	176.07	3878.61	3327.16	4703.51	338.514
30	63.1964	450.625	63.1964	118.499	1440.65	0	3827.84	524.813	2245.86	5419.91	3764.17	3629.12
32	848.038	1209.64	848.038	362.093	1423.84	2.44009	2323.49	707.268	1405.45	4081.83	1849.59	5707.86
34	814.329	1143.64	814.329	5.09164	561.684	38.9764	1628.48	89.7549	582.555	5881.84	4112.09	4594.91
36	387.4	568.144	387.4	94.146	0	7.64086	764.759	165.236	6202.04	3031.95	2324.22	4863.88
38	181.266	135.512	181.266	94.1215	0.637773	0.557079	1830.76	0.575059	10738.6	3770.9	5977.54	6051.28
40	1317.67	976.399	1317.67	2.65325	349.952	441.868	449.695	305.196	8852.6	1483.41	2683.97	1732.12
42	1328.89	149.535	1328.89	16.0779	335.083	846.483	1132.61	1463.78	6596.44	3033.79	4101.23	5582.96
44	974.495	242.387	974.495	169.463	572.605	759.926	502.96	302.811	447.068	2385.91	2439.54	2470.12
46	392.666	368.235	392.666	12.9344	670.913	123.285	1694.19	135.221	3834.62	3095.8	4204.78	3005.14
48	0	360.028	0	2.98892	682.776	697.523	698.089	808.14	3359.2	3069.43	9784.49	5220.62
50	0	187.622	0	1.24356	863.227	291.218	577.952	13.4648	427.597	63.143	1701.26	2573.07
52	2495.12	336.12	2495.12	1.76059	1476.52	110.209	1213.77	207.552	28.0934	537.563	1790.51	4592.43
54	873.558	1964.47	873.558	1.69486	504.36	78.3367	1107.59	24.4125	3783.78	2337.12	3512.11	4610.16
56	1850.19	100.044	1850.19	233.959	664.119	959.52	1366.08	84.939	3445.75	620.045	5004.65	8447.76
58	2594.38	46.3576	2594.38	7.27519	814.254	2167.05	2536.95	168.443	1505.25	2495.56	7967.51	7293.94
60	2528.47	211.717	2528.47	434.408	843.178	171.47	3249.92	23.4904	1934.43	949.29	3214.51	4947.39
62	995	608.569	995	235.118	1012.74	686.115	2303.78	973.748	876.045	695.767	4269.29	6708.21
64	1194.96	497.681	1194.96	38.4753	1049.74	707.333	4631.37	6882.42	2746.13	3417.03	5699.6	4651.83
66	497.453	922.635	497.453	1.76786	2209.13	2029.11	9364.95	4043.92	2039.96	1003.35	4222.14	4030.68
68	802.477	680.753	802.477	3.1706	289.633	738.211	8511.86	5515.14	5699.3	1166.43	4756.54	2361.17
70	369.302	189.626	369.302	4.72877	1.06069	999.198	6667.39	4074.49	7412.28	393.601	1335.36	3694.39
72	256.678	474.789	256.678	12.1876	610.766	1387.26	11180	8205.99	3148.57	137.939	6217.5	5576.47
74	90.0803	1619.65	90.0803	410.09	0	316.322	10206.7	1672.24	12276.1	80.2149	8246.08	4790.76
76	148.261	1512.27	148.261	12.2234	156.083	628.625	10201.5	3324.43	10031	1564.27	8698.56	8326.5
78	3.91786	2221.84	3.91786	17.8072	82.294	835.56	7550.07	1254.86	10185.9	3858.44	5606.38	4994.11
80	142.336	1120.2	142.336	20.4002	96.2798	354.512	10661.1	113.691	6677.38	1468.65	5718.09	1776.35
82	54.5469	603.992	54.5468	10.3977	362.443	152.531	10283.6	2.8869	2104.77	740.184	8341.76	5888.48
84	73.293	3678.54	73.293	2.18402	466.004	89.4751	8974.4	0	4121.78	325.532	5204.41	2571.51
86	72.5377	2022.33	72.5377	151.328	246.482	450.401	5068.83	1.37688	11215	2002.73	3582.91	2607.86
88	670.023	2110.73	670.023	942.718	0	1067.65	6135.82	0	9952.03	3012.48	3346.9	4227.5
90	356.222	819.527	356.222	644.148	0	7542.16	7983.88	188.071	9548.35	1839.39	6075.33	7158.68

## Sheet: 1E
Time (min)			Fentanyl fiber photometry
-28	0.995358	0.998712	0.923151	1.01081	0.984908	1.00482
-26	0.983194	1.01811	1.03802	1.03192	1.03578	0.993927
-24	1.019	1.01889	1.06126	1.02109	1.05428	0.985653
-22	1.04413	1.03008	1.06407	1.00092	1.02538	0.998341
-20	0.981393	0.993947	1.03785	0.989883	1.02164	1.00287
-18	1.02366	0.993168	0.986546	0.998122	1.0029	1.00967
-16	0.994317	0.989696	0.993436	0.998886	1.00334	1.02192
-14	0.96086	1.00477	0.97184	1.0511	0.963762	1.02604
-12	1.02481	1.00236	1.04243	1.05958	0.964877	1.02407
-10	1.09995	0.976278	1.00328	1.01988	0.981962	0.991483
-8	1.05242	0.971177	0.949663	0.973242	1.09143	0.989194
-6	1.00326	1.00256	0.970459	0.973506	1.03393	0.982835
-4	0.953701	1.00216	0.985468	0.977926	0.957778	0.980639
-2	0.962948	0.989935	0.96587	0.980409	0.970164	1.00842
0	0.938902	0.983056	0.977006	0.978137	0.992637	1.01024
2	1.56112	1.53536	1.97881	1.83726	1.77346	1.63544
4	1.5529	1.54448	1.95398	1.82944	1.68744	1.65668
6	1.52782	1.57842	1.90866	1.84997	1.70272	1.64728
8	1.52008	1.58868	1.85916	1.83986	1.72008	1.62679
10	1.50596	1.60582	1.81081	1.85052	1.67309	1.6296
12	1.49572	1.62959	1.75008	1.83777	1.6755	1.59069
14	1.4842	1.59425	1.74124	1.81019	1.6586	1.56284
16	1.45442	1.58146	1.71706	1.78272	1.66205	1.51131
18	1.42635	1.71447	1.69478	1.80821	1.64725	1.50787
20	1.42771	1.64847	1.66323	1.76982	1.66101	1.48345
22	1.40388	1.6327	1.61656	1.76047	1.70715	1.44545
24	1.36988	1.63724	1.57384	1.72596	1.68017	1.43889
26	1.35713	1.6313	1.55799	1.72665	1.63174	1.45425
28	1.33977	1.62134	1.54939	1.71426	1.67791	1.42509
30	1.32575	1.64721	1.53011	1.71105	1.6531	1.41483
32	1.29435	1.62943	1.50747	1.6965	1.62384	1.39607
34	1.28681	1.61601	1.486	1.68051	1.64391	1.37662
36	1.27855	1.58767	1.49157	1.67601	1.62061	1.40571
38	1.236	1.57078	1.4675	1.64984	1.60703	1.38725
40	1.23696	1.57462	1.45807	1.63528	1.58461	1.3851
42	1.26686	1.55927	1.47991	1.66051	1.58849	1.40828
44	1.22719	1.51306	1.42143	1.67958	1.55478	1.37957
46	1.22267	1.49743	1.37831	1.65811	1.53161	1.33045
48	1.19999	1.50775	1.39667	1.64986	1.51612	1.32108
50	1.18457	1.60986	1.40961	1.6549	1.52279	1.35755
52	1.14325	1.50304	1.3966	1.64149	1.53087	1.325
54	1.1877	1.48642	1.39443	1.62749	1.50516	1.34844
56	1.14448	1.46237	1.39312	1.63743	1.45434	1.39381
58	1.14615	1.45694	1.36554	1.61597	1.44201	1.35231
60	1.1336	1.43575	1.33257	1.60465	1.46538	1.29992
62	1.11205	1.42123	1.33881	1.57352	1.44363	1.30039
64	1.13776	1.45258	1.32752	1.60438	1.40383	1.2852
66	1.13201	1.42152	1.33471	1.61271	1.42927	1.27703
68	1.13151	1.38428	1.28655	1.73258	1.40384	1.24776
70	1.09744	1.41999	1.21742	1.61067	1.40039	1.3125
72	1.05646	1.43503	1.23558	1.56847	1.40226	1.22873
74	1.07329	1.36359	1.23514	1.48946	1.36711	1.20936
76	1.04179	1.35125	1.2297	1.47454	1.36157	1.24025
78	1.0609	1.35027	1.17088	1.52211	1.38183	1.18699
80	1.01526	1.32133	1.20141	1.4903	1.36725	1.19184
82	1.02711	1.39271	1.21986	1.4782	1.32958	1.19246
84	1.02462	1.32687	1.20663	1.48999	1.31949	1.16521
86	0.993526	1.32622	1.20104	1.49283	1.32869	1.1687
88	1.0256	1.31785	1.1868	1.51968	1.32641	1.18074
90	1.06263	1.31194	1.18311	1.48138	1.31573	1.13585

## Sheet: 1F
Time (min)			Fentanyl locomotor
-28	12512.4	12026.3	6916.05	7830.26	5926.68	6258.72
-26	10935.5	13918.6	13220.5	6874.14	7324.78	8007.09
-24	10679.6	11346.2	11937.2	9002.85	9849.16	6681.41
-22	12559.8	10089	11015	8060.91	10782.6	7387.53
-20	14150.2	15781.7	7604.19	7454.79	11166.4	7711.17
-18	8572.06	14672.9	1815.03	8617.33	9772.24	7533.64
-16	11147.2	10024.2	3632.41	10312.2	8119.3	10342.6
-14	15330.2	13487.3	48.4392	7823.36	9199.04	13512.9
-12	11470.5	12959.8	2211.44	7465.15	11180.5	13658.4
-10	13120.6	14075.3	496.21	9296.12	5861.76	10160.4
-8	17170	14844.9	1278.34	8142.09	4379.88	6541.38
-6	15612.1	9591.82	796.487	8828.86	5466.45	8090.33
-4	13709.9	13106.5	757.333	9870.62	9409.45	4815.78
-2	11939.4	14351.5	1269.72	5634.53	7044.01	11014.3
0	13732.3	15015.5	321.071	7953.64	7519.52	7823.74
2	14802.8	16828.8	12722.3	16016	13622.2	16743.9
4	13975.1	19500.7	16671.6	15661.4	14956.7	19317.3
6	10303	17040.3	12193.5	13666.6	12668.6	17065.4
8	11852.8	17732.5	12994.6	11725.2	12257.8	14798.4
10	15431.2	15415.9	13229.7	11327.3	11192.6	14702.8
12	11337.6	15783.6	14105.9	11252.8	11440.8	14078.5
14	10642.5	13194.9	15938.2	12411.1	11308.2	13363.1
16	13643.1	13364.4	18866	12033.2	10618.5	15331.8
18	14110.8	11257.9	16734.7	11023.2	10640.1	15363.4
20	13847.4	16366.7	17738.2	10669.8	11587.6	13571.5
22	11884.9	14632.7	18639	11062.6	12122.3	14312.2
24	12128.8	15534	19767.2	11780.2	11350	13846.6
26	10536.8	14379.1	18007.7	12119.9	11299.7	15270.7
28	10330.4	14055.2	19929.9	12748	9844.18	13882.9
30	11666.4	13137.4	19239.5	11771.6	11625.7	15106.7
32	10185	15160.8	20925.6	12116.1	12444.6	14257.3
34	11324.8	14165.8	19998.4	11826	12204	14011.5
36	12723.7	13563.3	20440.3	13095	10144.1	13395.3
38	16051.4	14931.8	18810.3	12834.3	9850.86	15126
40	14646.6	13880.7	20762.1	12867	9957.82	14105.7
42	10565.4	16712.3	18461.9	10983.5	11331	15331
44	16517.2	16539.5	20371.2	12451.9	10478.7	11024.3
46	16023.7	16636.1	18701.9	11650.7	9944.29	8202.04
48	13048.6	15136.8	19720.7	11945	12300	13791.6
50	16099.5	16028.4	20975.2	11453	12026.6	15159.3
52	14596.4	15789	19523	11317.3	12480.9	17314.5
54	14540.6	19109.4	18599.3	10743.5	9257.01	15178
56	14164.9	19162.5	19951.1	12349.6	12761.7	19854.8
58	16891.5	16970.8	19443.5	10892.7	12583.4	19391.7
60	15796.7	17663.2	20025.2	11021.2	12429.7	22793.5
62	14708.2	17522.7	18437.2	10443.1	13820.5	21336.4
64	13725.1	16276.4	18977.7	10986.8	12048.2	21973
66	15245.2	17453.7	20021.9	11270.9	15238	19624.3
68	15339.8	15791.6	18927.1	11346.8	13018	20044.6
70	14971.4	15821.6	18334	11886.2	11225.5	24736.7
72	7367.03	18142.1	19958.2	10696.4	11091.2	15059.4
74	16444.9	16810.9	20861.4	8895.98	11934.5	18927
76	17043	17069	21342.9	10395.5	12150.5	13642.3
78	15660.7	17823	19753.4	12640.6	11929	15060.8
80	13768.3	14428.2	18101.8	12449.6	11103.9	14340.5
82	14846.3	15733.2	18496.5	12391.8	12568.7	16148.2
84	14279.8	17378.5	10877.7	10252.8	12608.8	10738.9
86	15627.9	18331.8	18019	11441.4	14449.7	14178.4
88	11580.9	17452.1	15388.8	10032.2	12403.7	10222.7
90	12330.1	14661.7	14251.3	9985.82	12840.7	8598.21

## Sheet: 1G
Time (min)			Fentanyl fiber photometry						Fentanyl + Xylazine fiber photometry
-28	0.995358	0.998712	0.923151	1.01081	0.984908	1.00482	0.981971	0.9844	0.989254	0.986595	1.02975	0.99042
-26	0.983194	1.01811	1.03802	1.03192	1.03578	0.993927	0.964911	1.07138	0.980477	1.05905	1.02023	1.00064
-24	1.019	1.01889	1.06126	1.02109	1.05428	0.985653	0.992112	1.00257	1.01504	1.00705	1.0168	1.00243
-22	1.04413	1.03008	1.06407	1.00092	1.02538	0.998341	0.983926	0.996681	1.03739	1.02578	1.04493	0.982108
-20	0.981393	0.993947	1.03785	0.989883	1.02164	1.00287	1.01971	0.982588	1.0523	0.999817	1.00728	1.00726
-18	1.02366	0.993168	0.986546	0.998122	1.0029	1.00967	1.03142	0.997438	0.99472	0.980759	1.02091	0.98543
-16	0.994317	0.989696	0.993436	0.998886	1.00334	1.02192	0.991339	0.999873	0.963967	0.995446	0.99629	1.00145
-14	0.96086	1.00477	0.97184	1.0511	0.963762	1.02604	0.985703	0.992074	0.977303	0.97807	1.02802	1.00501
-12	1.02481	1.00236	1.04243	1.05958	0.964877	1.02407	0.995246	0.982533	1.02433	0.964127	1.0196	0.995276
-10	1.09995	0.976278	1.00328	1.01988	0.981962	0.991483	1.06689	0.988724	0.971834	0.981818	1.01632	0.996251
-8	1.05242	0.971177	0.949663	0.973242	1.09143	0.989194	1.0378	0.962396	0.970049	0.996341	0.998651	0.981195
-6	1.00326	1.00256	0.970459	0.973506	1.03393	0.982835	0.997882	1.01254	1.02028	0.974624	0.968329	0.976031
-4	0.953701	1.00216	0.985468	0.977926	0.957778	0.980639	1.00486	0.99522	0.997213	1.02252	0.993929	0.986789
-2	0.962948	0.989935	0.96587	0.980409	0.970164	1.00842	0.991397	1.01794	1.03752	1.03215	0.964047	1.01363
0	0.938902	0.983056	0.977006	0.978137	0.992637	1.01024	0.970224	0.994656	1.03928	0.984364	0.959555	1.02633
2	1.56112	1.53536	1.97881	1.83726	1.77346	1.63544	1.41278	1.80566	1.82017	1.78933	1.75861	1.45247
4	1.5529	1.54448	1.95398	1.82944	1.68744	1.65668	1.3961	1.52236	1.90522	1.65859	1.59224	1.56931
6	1.52782	1.57842	1.90866	1.84997	1.70272	1.64728	1.30869	1.44614	1.80828	1.89343	1.42888	1.4423
8	1.52008	1.58868	1.85916	1.83986	1.72008	1.62679	1.38793	1.50043	1.70338	1.67351	1.77774	1.40916
10	1.50596	1.60582	1.81081	1.85052	1.67309	1.6296	1.49962	1.72673	1.88844	1.90289	1.74596	1.69403
12	1.49572	1.62959	1.75008	1.83777	1.6755	1.59069	1.51425	1.82734	1.66954	1.74209	1.62145	1.4804
14	1.4842	1.59425	1.74124	1.81019	1.6586	1.56284	1.41725	1.68342	2.01207	1.89374	1.60173	1.47516
16	1.45442	1.58146	1.71706	1.78272	1.66205	1.51131	1.55435	1.66035	1.93505	1.86467	1.61263	1.47247
18	1.42635	1.71447	1.69478	1.80821	1.64725	1.50787	1.47615	1.88907	2.00293	1.68651	1.88526	1.77879
20	1.42771	1.64847	1.66323	1.76982	1.66101	1.48345	1.57037	2.08341	1.97453	1.82845	1.86166	1.76789
22	1.40388	1.6327	1.61656	1.76047	1.70715	1.44545	1.5733	1.92879	1.93844	2.0069	1.81315	1.648
24	1.36988	1.63724	1.57384	1.72596	1.68017	1.43889	1.52893	1.78484	1.99796	1.98277	1.84928	1.68925
26	1.35713	1.6313	1.55799	1.72665	1.63174	1.45425	1.65539	1.82696	1.962	1.90603	1.81899	1.71438
28	1.33977	1.62134	1.54939	1.71426	1.67791	1.42509	1.64937	1.78619	1.8767	1.70805	1.91963	1.85529
30	1.32575	1.64721	1.53011	1.71105	1.6531	1.41483	1.61479	2.08041	2.02576	1.8546	1.77703	1.85905
32	1.29435	1.62943	1.50747	1.6965	1.62384	1.39607	1.65494	2.23899	1.78907	2.08589	2.04663	1.72841
34	1.28681	1.61601	1.486	1.68051	1.64391	1.37662	1.67562	2.12227	1.82229	2.05155	1.9243	1.68336
36	1.27855	1.58767	1.49157	1.67601	1.62061	1.40571	1.76059	2.10323	2.04283	1.97425	1.90474	1.59077
38	1.236	1.57078	1.4675	1.64984	1.60703	1.38725	1.75026	2.13001	1.93137	1.98411	1.79794	1.7954
40	1.23696	1.57462	1.45807	1.63528	1.58461	1.3851	1.73356	2.12806	1.86909	1.96419	2.0341	1.83382
42	1.26686	1.55927	1.47991	1.66051	1.58849	1.40828	1.6789	2.04949	1.73439	2.02317	1.90893	1.80224
44	1.22719	1.51306	1.42143	1.67958	1.55478	1.37957	1.7385	1.88856	1.98178	1.99257	1.80678	1.78703
46	1.22267	1.49743	1.37831	1.65811	1.53161	1.33045	1.72003	1.90965	1.88367	1.98406	1.94459	1.70049
48	1.19999	1.50775	1.39667	1.64986	1.51612	1.32108	1.72159	2.21689	1.84233	2.02533	1.90054	1.6193
50	1.18457	1.60986	1.40961	1.6549	1.52279	1.35755	1.61052	2.04844	1.79732	1.80752	1.83404	1.69773
52	1.14325	1.50304	1.3966	1.64149	1.53087	1.325	1.74915	1.98075	1.77828	2.03964	1.75484	1.71035
54	1.1877	1.48642	1.39443	1.62749	1.50516	1.34844	1.75212	1.96795	1.72087	2.03721	1.90246	1.71933
56	1.14448	1.46237	1.39312	1.63743	1.45434	1.39381	1.72006	1.97372	1.69143	2.00186	1.83685	1.65278
58	1.14615	1.45694	1.36554	1.61597	1.44201	1.35231	1.70805	1.78559	1.68065	2.00406	1.80607	1.57594
60	1.1336	1.43575	1.33257	1.60465	1.46538	1.29992	1.71397	1.84664	1.6779	1.96345	1.79401	1.59441
62	1.11205	1.42123	1.33881	1.57352	1.44363	1.30039	1.71086	1.9712	1.6094	2.04599	1.78201	1.61705
64	1.13776	1.45258	1.32752	1.60438	1.40383	1.2852	1.69547	1.9975	1.59679	1.97851	1.8156	1.69933
66	1.13201	1.42152	1.33471	1.61271	1.42927	1.27703	1.67781	1.89862	1.50521	1.99332	1.76903	1.57212
68	1.13151	1.38428	1.28655	1.73258	1.40384	1.24776	1.67756	1.7997	1.62281	1.98462	1.76536	1.50806
70	1.09744	1.41999	1.21742	1.61067	1.40039	1.3125	1.71162	1.74753	1.58191	2.01372	1.76628	1.60844
72	1.05646	1.43503	1.23558	1.56847	1.40226	1.22873	1.65709	1.81682	1.53818	1.91784	1.72672	1.53702
74	1.07329	1.36359	1.23514	1.48946	1.36711	1.20936	1.6566	1.90181	1.47335	2.02141	1.69484	1.50688
76	1.04179	1.35125	1.2297	1.47454	1.36157	1.24025	1.64365	1.85821	1.59914	1.97616	1.75398	1.51119
78	1.0609	1.35027	1.17088	1.52211	1.38183	1.18699	1.62539	1.77296	1.51204	1.90468	1.63711	1.57059
80	1.01526	1.32133	1.20141	1.4903	1.36725	1.19184	1.62137	1.77816	1.46666	1.89925	1.64899	1.52039
82	1.02711	1.39271	1.21986	1.4782	1.32958	1.19246	1.61071	1.6443	1.42239	1.93278	1.80462	1.4329
84	1.02462	1.32687	1.20663	1.48999	1.31949	1.16521	1.60245	1.64423	1.35878	1.94091	1.69346	1.42476
86	0.993526	1.32622	1.20104	1.49283	1.32869	1.1687	1.60865	1.89639	1.43151	1.96235	1.64362	1.4227
88	1.0256	1.31785	1.1868	1.51968	1.32641	1.18074	1.60887	1.73443	1.37862	1.97591	1.64682	1.38936
90	1.06263	1.31194	1.18311	1.48138	1.31573	1.13585	1.58628	1.7057	1.34758	1.9713	1.59153	1.39498

## Sheet: 1H
Time (min)			Fentanyl locomotor						Fentanyl + Xylazine locomotor
-28	12512.4	12026.3	6916.05	7830.26	5926.68	6258.72	14874.7	9796.09			6892.76	4908.73
-26	10935.5	13918.6	13220.5	6874.14	7324.78	8007.09	14668.6	11594.1			7756.78	7881.73
-24	10679.6	11346.2	11937.2	9002.85	9849.16	6681.41	14250.6	10149			6675.88	7776.86
-22	12559.8	10089	11015	8060.91	10782.6	7387.53	13392.1	11696.4			6354.64	9084.04
-20	14150.2	15781.7	7604.19	7454.79	11166.4	7711.17	13984.9	12676			10545.6	8808.08
-18	8572.06	14672.9	1815.03	8617.33	9772.24	7533.64	14471.6	11295.6			7989.45	9966.17
-16	11147.2	10024.2	3632.41	10312.2	8119.3	10342.6	14894.8	6917.02			8683.43	9362.74
-14	15330.2	13487.3	48.4392	7823.36	9199.04	13512.9	13622.9	10584.3			9862.9	7991.18
-12	11470.5	12959.8	2211.44	7465.15	11180.5	13658.4	14504.4	9510.32			6539.82	7964.5
-10	13120.6	14075.3	496.21	9296.12	5861.76	10160.4	16513	8775.65			8704.77	8985.36
-8	17170	14844.9	1278.34	8142.09	4379.88	6541.38	13751.7	10952.8			8426.14	8208.37
-6	15612.1	9591.82	796.487	8828.86	5466.45	8090.33	14607.3	8001.77			7174.38	12536
-4	13709.9	13106.5	757.333	9870.62	9409.45	4815.78	15775	10222.3			8399.59	12048.2
-2	11939.4	14351.5	1269.72	5634.53	7044.01	11014.3	14015.8	9132.26			8632.03	8330.08
0	13732.3	15015.5	321.071	7953.64	7519.52	7823.74	13912.6	10200.1			7405.11	8730.88
2	14802.8	16828.8	12722.3	16016	13622.2	16743.9	9724.7	5625.8			7494.72	12257.2
4	13975.1	19500.7	16671.6	15661.4	14956.7	19317.3	16080.5	9698.44			11801.9	10153.8
6	10303	17040.3	12193.5	13666.6	12668.6	17065.4	6499.78	178.233			7499.08	1539.63
8	11852.8	17732.5	12994.6	11725.2	12257.8	14798.4	3590.56	0			680.36	5266.47
10	15431.2	15415.9	13229.7	11327.3	11192.6	14702.8	3369.58	5.21969			1938.96	1377.57
12	11337.6	15783.6	14105.9	11252.8	11440.8	14078.5	5846.89	5458.78			7092.32	2559.57
14	10642.5	13194.9	15938.2	12411.1	11308.2	13363.1	9856.48	522.121			587.042	7466.27
16	13643.1	13364.4	18866	12033.2	10618.5	15331.8	4639.4	210.449			5.21271	35.0785
18	14110.8	11257.9	16734.7	11023.2	10640.1	15363.4	4980.76	27.4876			53.3717	297.627
20	13847.4	16366.7	17738.2	10669.8	11587.6	13571.5	1545.53	6542.98			2667.57	1039.31
22	11884.9	14632.7	18639	11062.6	12122.3	14312.2	5893.1	3882.03			3956.2	3517.89
24	12128.8	15534	19767.2	11780.2	11350	13846.6	6972.56	1451.46			4250.2	3387.43
26	10536.8	14379.1	18007.7	12119.9	11299.7	15270.7	2232.07	646.961			3556.66	161.053
28	10330.4	14055.2	19929.9	12748	9844.18	13882.9	7017.8	1698.9			2094.79	1867.14
30	11666.4	13137.4	19239.5	11771.6	11625.7	15106.7	6396.71	1525.02			3569.97	907.033
32	10185	15160.8	20925.6	12116.1	12444.6	14257.3	4950	6195.67			1637.23	3337.31
34	11324.8	14165.8	19998.4	11826	12204	14011.5	3089.03	3142.51			3329.44	2522.66
36	12723.7	13563.3	20440.3	13095	10144.1	13395.3	3015.55	1587.44			5002.37	2140.59
38	16051.4	14931.8	18810.3	12834.3	9850.86	15126	5539.19	3780.18			3786.24	1168.76
40	14646.6	13880.7	20762.1	12867	9957.82	14105.7	5528.13	3474.01			863.668	678.529
42	10565.4	16712.3	18461.9	10983.5	11331	15331	3772.58	4492.3			3564.58	2398.3
44	16517.2	16539.5	20371.2	12451.9	10478.7	11024.3	3306.31	4232.21			6121.82	1953.69
46	16023.7	16636.1	18701.9	11650.7	9944.29	8202.04	6525.36	3357.1			1891.81	1387.4
48	13048.6	15136.8	19720.7	11945	12300	13791.6	6774.93	3610.1			2452.18	1892.68
50	16099.5	16028.4	20975.2	11453	12026.6	15159.3	5641.49	5787.99			4038.18	1632.43
52	14596.4	15789	19523	11317.3	12480.9	17314.5	1340.38	1001.08			3162.99	900.831
54	14540.6	19109.4	18599.3	10743.5	9257.01	15178	3782.51	1603.2			1123.78	1002.4
56	14164.9	19162.5	19951.1	12349.6	12761.7	19854.8	4167.67	2123.58			2059.18	1495.03
58	16891.5	16970.8	19443.5	10892.7	12583.4	19391.7	6810.84	3238.15			3234.32	1632.11
60	15796.7	17663.2	20025.2	11021.2	12429.7	22793.5	3070.53	0.613329			3668.14	1183.06
62	14708.2	17522.7	18437.2	10443.1	13820.5	21336.4	5994.38	1551.58			2836.32	314.068
64	13725.1	16276.4	18977.7	10986.8	12048.2	21973	6262.51	2217.8			1480.43	77.8974
66	15245.2	17453.7	20021.9	11270.9	15238	19624.3	7296.49	3807.76			3139.64	1248.06
68	15339.8	15791.6	18927.1	11346.8	13018	20044.6	3718.22	2632.52			3698.64	2929.08
70	14971.4	15821.6	18334	11886.2	11225.5	24736.7	5420.42	784.624			1811.96	1695.75
72	7367.03	18142.1	19958.2	10696.4	11091.2	15059.4	6792.4	1226.24			2193.58	910.758
74	16444.9	16810.9	20861.4	8895.98	11934.5	18927	3666.18	3092.2			4060.16	2703.98
76	17043	17069	21342.9	10395.5	12150.5	13642.3	6470.96	4274.08			2751.18	2411.47
78	15660.7	17823	19753.4	12640.6	11929	15060.8	7067.87	3358.92			3128.9	2544.74
80	13768.3	14428.2	18101.8	12449.6	11103.9	14340.5	5775.37	3992.75			1633.26	2439.74
82	14846.3	15733.2	18496.5	12391.8	12568.7	16148.2	7305.23	1784.82			8.40991	2459.23
84	14279.8	17378.5	10877.7	10252.8	12608.8	10738.9	4138.09	336.735			2881.04	1202.28
86	15627.9	18331.8	18019	11441.4	14449.7	14178.4	5620.17	1975.46			3786.39	611.284
88	11580.9	17452.1	15388.8	10032.2	12403.7	10222.7	7986.98	3660.51			3719.81	638.403
90	12330.1	14661.7	14251.3	9985.82	12840.7	8598.21	8089.18	2858.94			3722.63	687.237
